# Supplementary material for: CBM: An IoT Enabled LiDAR Sensor for In-Field Crop Height and Biomass Measurements
Source: Biosensors (Basel). 2021 Dec 29;12(1):16. doi: 10.3390/bios12010016 (PMC8774002; doi:10.3390/bios12010016)
Supplement: Supplementary file 1 [file biosensors-12-00016-s001.zip]

Archive with 1 entries (1 files):
- biosensors-1497794-supplementary.pdf
